# Supplementary material for: Large-scale solar magnetic field mapping: I
Source: Springerplus. 2013 Jan 23;2:21. doi: 10.1186/2193-1801-2-21 (PMC3601253; doi:10.1186/2193-1801-2-21)
Supplement: Supplementary file 1 — Additional file 1: Movie 1: Shown is the Display section of the Solar Field Mapping model’s Interface vs. time for about 2 solar cycles. The movie can be viewed with Apple’s Quicktime movie viewer. It was made with a model identical to the model described in this paper, but written so as to allow movies to be made into a mov file. The movie can be stopped, or played at a slower speed with the Quicktime movie viewer. Movie 2. Similar to movie 1, however, the time period of the movie is extended; this allows one to see many solar cycles in the Display mode. (ZIP 2 MB) [file 40064_2012_134_MOESM1_ESM.zip]

Archive with 5 entries (5 files):
- Solar Field Mapping 1p07.html
- Solar Field Mapping 1p07.nlogo
- Solar Field Mapping Model Information and code.doc
- NetLogoLite.jar
- Readme.doc
